# Supplementary material for: An Anterior Cingulate Cortex Neuronal Ensemble Controls Contextual Opioid Analgesic Tolerance
Source: bioRxiv. 2025 Aug 19:2025.08.16.670663. Preprint. [Version 1] doi: 10.1101/2025.08.16.670663 (PMC12393370; doi:10.1101/2025.08.16.670663)
Supplement: Supplement 2 [file media-2.xlsx]

## Sheet: Fentanyl context active
	Fentanyl context re-exposure				Saline context re-exposure
Brain region	1 (cFOS/mm^3)	2 (cFOS/mm^3)	3 (cFOS/mm^3)	4 (cFOS/mm^3)	1 (cFOS/mm^3)	2 (cFOS/mm^3)	3 (cFOS/mm^3)	4 (cFOS/mm^3)	Statistics	p value	significance
Primary motor area, Layer 1	1580.4	3630.07	1622.07	1995.28	1617.31	1057.73	2166.26	1006.19	t=1.343, df=6	0.228	ns
Primary somatosensory area, mouth, layer 1	801.242	2620.45	1070.76	2639.11	472.688	598.491	1050.11	1236.28	t=1.799, df=6	0.1221	ns
Dorsal auditory area, layer 1	3212.17	3211.7	743.428	5760.82	1628.83	2007.34	3402.06	991.7	t=1.070, df=6	0.3256	ns
Primary auditory area, layer 1	4814.55	2921.64	1088.04	7197.2	1404.54	2825.62	4471.19	892.546	t=1.047, df=6	0.3354	ns
Posterior auditory area, layer 1	9025.07	3547.4	697.519	1588.76	1837.29	3096.6	3112.32	994.412	t=0.7506, df=6	0.4813	ns
Primary visual area, layer 1	12081.7	3862.6	3382.85	499.288	2557.92	4819.56	2946.08	1984.97	t=0.7333, df=6	0.491	ns
Posterolateral visual area, layer 1	13678.6	6922.13	6402.26	158.773	1054.74	1122.01	476.319	1112.87	t=2.114, df=6	0.079	ns
Posterolateral visual area, layer 2/3	43236	22397.4	26017.9	3904.75	9729.67	9166.81	11724	10861.2	t=1.672, df=6	0.1455	ns
Posterolateral visual area, layer 6b	28306.5	42598.3	39312.7	34055.7	20749.2	18998.4	25050.4	17704.4	t=4.394, df=6	0.0046	**
Laterointermediate area, layer 1	9256.19	4475.16	1339.44	1138.24	1714.36	2799.38	2652.77	1499.9	t=0.9803, df=6	0.3648	ns
Postrhinal area, layer 1	1193.62	2458.46	775.063	219.57	786.698	339.438	1117.97	467.377	t=0.9543, df=6	0.3768	ns
Postrhinal area, layer 2/3	13326.3	31423	26148.1	11795.5	12533.2	8230.28	20928	10313.6	t=1.379, df=6	0.2171	ns
Anterior cingulate area layer 1	15810.6	6435.79	10523.2	14363.5	6947.47	4853.38	4273.5	1593.39	t=3.103, df=6	0.021	*
Prelimbic area, layer 1	2174.9	4098.88	11023	7457.16	5386.92	5137.92	2254.73	1878.26	t=1.171, df=6	0.2861	ns
Imfralimbic area, layer 1	2529.36	3196.41	10986.6	4725.01	6172.8	1053.09	6154.88	547.853	t=0.7577, df=6	0.4773	ns
Orbital area, medial part, layer 1	9564.68	4038.27	11958.3	4988.97	4674.7	5211.35	3653.76	2894.32	t=1.811, df=6	0.1201	ns
Agranular insular area, ventral part, layer 1	2666.03	1429.04	5201.3	5243.62	4146.89	745.886	2094.65	363.142	t=1.406, df=6	0.2093	ns
Retrosplenial area, lateral agranular part, layer 1	6110.94	3813.58	2462.32	1652.21	2717.28	2077.54	1316.03	1290.39	t=1.606, df=6	0.1593	ns
Retrosplenial area, dorsal part, layer 1	4875.62	4970.32	5223.93	5453.04	2576.56	1023.11	3952.22	2700.16	t=4.182, df=6	0.0058	**
Retrosplenial area, dorsal part, layer 2/3	27834.3	23278.4	21222.8	18063.3	13489	8533.68	20124.1	17575.6	t=2.355, df=6	0.0567	trending
Rostrolateral area, layer 1	1968.5	1833.55	2594.26	1356.26	1208.82	10459.2	3065.11	1055.34	t=0.8997, df=6	0.4029	ns
Accessory olfactory bulb, glomerular layer	14808.9	4492.46	10151	31321	7329.32	5130.33	9748.57	6945.32	t=1.351, df=6	0.2255	ns
Accessory olfactory bulb, granular layer	26450.9	28221.2	20923.7	22259.1	12848.1	14103.1	18386	11305	t=4.490, df=6	0.0041	**
Accessory olfactory bulb, mitral layer	4629.55	18155.7	14468.2	33098.4	16065.3	8642.99	9381.2	10770.6	t=1.038, df=6	0.3392	ns
Nucleus of the lateral olfactory tract, molecular layer	5502.02	2468.12	6229.22	2845.33	2019.3	610.255	3177.43	1983.53	t=2.147, df=6	0.0755	ns
Entorhinal area, medial part, dorsal zone, layer 1	4122.85	1601.83	4292.46	1043.84	1277.42	2733.83	2639.66	535.505	t=0.9710, df=6	0.369	ns
Central amygdalar nucleus, capsular part	4323.6	7381.44	3899.05	7664.32	6259.96	1422.22	3950.53	3802.01	t=1.400, df=6	0.211	ns
Central amygdalar nucleus, lateral part	3854.39	4466.66	5972.66	5890.45	4078.06	1446.38	3289.81	3047.55	t=2.727, df=6	0.0343	*
Diagonal band nucleus	1420.54	2619.66	5077.41	6315.59	3432.79	1402.09	4162.5	1118.69	t=0.9875, df=6	0.3615	ns
Dorsal part of the lateral geniculate complex, core	3541.7	6163.13	1621.2	2755.7	1597.53	2133.01	2047.4	3195.25	t=1.249, df=6	0.2582	ns
Dorsal part of the lateral geniculate complex, ipsilateral zone	4689.36	6748.35	500.374	2928.65	1825.98	1264.09	1511.13	3416.87	t=1.213, df=6	0.2708	ns
Interanteromedial nucleus of the thalamus	30358.6	21857.1	29224.6	18508	8735.95	6986.23	36881.1	13052.5	t=1.142, df=6	0.2971	ns
Intermediodorsal nucleus of the thalamus	26394.3	16815.9	25269.5	15902	14841	7652.17	19255.7	11528.6	t=2.106, df=6	0.0799	ns
Rhomboid nucleus	34074.3	33403.8	23581.6	19877.2	9249.34	11315.4	25839.3	16793.9	t=2.325, df=6	0.059	trending
Medial habenula	1691.42	2088.55	5723.71	3206.17	2920.54	415.434	2416.07	568.593	t=1.441, df=6	0.1998	ns
Lateral habenula	6929.86	6667.54	9079.48	8982.14	4227.7	1894.17	7587.64	2423.16	t=2.697, df=6	0.0357	*
Vascular organ of the lamina terminalis	7234.37	1145.33	3521.06	16564.3	687.196	1920.47	3150.87	1297.08	t=1.560, df=6	0.1697	ns
Subfornical organ	1307.56	2675.99	2989.95	425.343	1099.89	182.242	1231.27	95.952	t=1.790, df=6	0.1237	ns
Lateral mammillary nucleus	791.448	1203.46	644.372	492.1	168.105	609.484	296.387	77.7808	t=2.577, df=6	0.042	*
Medial mammillary nucleus	848.722	1556.11	3128	418.251	1118.41	1215.19	921.515	414.069	t=0.9184, df=6	0.3938	ns
Medial mammillary nucleus, median part	808.773	1060.69	5040.2	997.174	1477.5	274.795	1219.83	192.193	t=1.104, df=6	0.3117	ns
Medial mammillary nucleus, medial part	851.811	1822.49	2951.19	323.217	993.137	1226.78	822.905	441.603	t=1.024, df=6	0.3453	ns
Tuberomammillary nucleus, dorsal part	1955.77	14981.3	2095.59	8088.36	1135.75	2826.73	3351.21	5234.45	t=1.139, df=6	0.2981	ns
Dorsal premammillary nucleus	3278.38	8977.98	6814.93	2618.28	3824.01	1753.21	2899.06	4249.36	t=1.401, df=6	0.2108	ns
subthalamic nucleus	1292.61	3194.17	2905.01	2227.07	1969.98	1140.87	1427.06	918.294	t=2.169, df=6	0.0731	ns
Tuberal nucleus	6970.74	5668.86	5065.11	2489.81	2032.8	2277.3	2929.05	4342.89	t=2.004, df=6	0.0919	ns
Parabigeminal nucleus	1417.69	628.099	402.681	1373.31	358.806	156.458	718.115	335.735	t=1.984, df=6	0.0945	ns
Paranigral nucleus	2230.22	22832.9	8664.05	1244.96	8788.39	1396.76	2814.49	8816.5	t=0.6152, df=6	0.561	ns
Interpeduncular nucleus, dorsomedial	8078.66	1579.79	10536.6	51.0367	4299.78	1800.2	1409.29	2165.54	t=1.015, df=6	0.3492	ns
Supratrigeminal nucleus	1571.16	4498.54	3928.88	4516.19	1796.28	1548.95	2050.43	2855.36	t=2.075, df=6	0.0833	ns
Parvicellular motor 5 nucleus	1327.66	1154.78	2675.61	671.865	1164.32	655.455	385.212	639.56	t=1.626, df=6	0.1552	ns
Ventral cochlear nucleus	166.147	387.317	1414	895.452	917.492	343.233	424.27	129.621	t=0.8078, df=6	0.45	ns
Paratrigeminal nucleus	2330.09	97.2442	48.793	322.047	29.1527	77.8774	213.855	233.769	t=1.021, df=6	0.3464	ns
Lateral reticular nucleus, parvicellular part	192.198	697.55	8200.31	630.505	2028.56	227.057	244.486	714.883	t=0.8245, df=6	0.4412	ns
Medial vestibular nucleus	2287.96	280.528	259.705	3240.17	349.926	952.687	821.035	1093.15	t=0.9344, df=6	0.3862	ns
Superior vestibular nucleus	1384.63	225.933	378.653	1974.07	254.2	547.814	779.584	561.996	t=1.057, df=6	0.331	ns
Nucleus raphe pallidus	3631.79	3320.59	4772.57	438.337	4797.02	310.432	471.31	1004.26	t=0.9926, df=6	0.3592	ns
Nucleus raphe obscurus	2152.3	5302.21	3031.22	484.493	3267.9	2141.84	1054.16	668.798	t=0.8260, df=6	0.4404	ns
Crus 1	2301.9	540.662	867.509	161.363	814.233	414.039	827.159	308.859	t=0.7746, df=6	0.468	ns
Crus 2	2021.4	497.192	407.437	306.5	244.097	264.638	420.131	140.24	t=1.318, df=6	0.2356	ns
Fastigial nucleus	2073.28	105.796	99.8094	664.648	257.546	161.65	207.683	41.9147	t=1.217, df=6	0.2693	ns
Interposed nucleus	3041.32	58.0404	128.85	231.001	123.046	169.478	422.534	234.483	t=0.8602, df=6	0.4227	ns
Vestibulocerebellar nucleus	11877	70.446	0	8302.49	129.093	129.054	187.972	23.482	t=1.652, df=6	0.1496	ns

## Sheet: Saline context active
	Fentanyl context re-exposure				Saline context re-exposure
Brain region	1 (cFOS/mm^3)	2 (cFOS/mm^3)	3 (cFOS/mm^3)	4 (cFOS/mm^3)	1 (cFOS/mm^3)	2 (cFOS/mm^3)	3 (cFOS/mm^3)	4 (cFOS/mm^3)	Statistics	p value	significance
Frontal pole, layer 1	1424.36	2497.94	2541.19	465.561	8464.2	3141.17	3803.51	5920.23	t=2.772, df=6	0.0323	*
Frontal pole, layer 2/3	8250.45	13271.6	12439	2705.04	20578.4	11370.1	17173.3	9173.8	t=1.517, df=6	0.18	ns
Primary somatosensory area, nose, layer 4	4337.64	8577.89	5189.23	6101.38	12882.7	8517.32	5280.54	12865.6	t=1.860, df=6	0.1122	ns
Gustatory areas, layer 4	6823.04	6848.66	11362.3	9975.08	16461	14927.8	13608.8	8100.38	t=2.104, df=6	0.08	ns
Anterior cingulate area, ventral part, 6b	3493.2	532.896	11841.3	2306.04	6524.5	14423.7	5569.51	5057.92	t=1.005, df=6	0.3537	ns
Prelimbic area, layer 6b	1727.04	3080.96	1913.97	4200.5	10879.4	3268.57	1027.26	2101.51	t=0.6887, df=6	0.5168	ns
Infralimbic area, layer 6b	470.588	369.189	0	2444.63	1032.87	1841.09	1875.07	188.235	t=0.6076, df=6	0.5657	ns
Agranular insular area, ventral part, layer 6b	326.531	2646.26	333.333	1319.73	4993.2	659.864	326.531	3959.18	t=1.027, df=6	0.344	ns
Rostrolateral area, layer 1	1968.5	1833.55	2594.26	1356.26	1208.82	10459.2	3065.11	1055.34	t=0.8997, df=6	0.4029	ns
Perirhinal area, layer 1	1632.7	459.324	2350.87	3188.01	4557.95	7302.69	7343.32	2194.5	t=2.520, df=6	0.0453	*
Ectorhinal area/Layer 1	1253.05	1103.63	1314.57	3910.79	7820.98	4583.52	5647.13	258.215	t=1.554, df=6	0.1713	ns
Entorhinal area, lateral part, layer 1	193.669	155.949	610.53	1099.94	600.214	2393.54	1222.96	231.409	t=1.143, df=6	0.2967	ns
Medial geniculate complex, dorsal part	4360.7	3002.19	1155.35	2345.79	1870.36	8165.55	4116.68	2582.95	t=0.9421, df=6	0.3825	ns
Suprageniculate nucleus	4604.78	4791.91	1777.02	5061.73	3735.69	7317.03	6821.92	6657.31	t=1.858, df=6	0.1125	ns
Ventrolateral preoptic nucleus	4379.97	3604.62	3813.28	4387.47	5755.45	3679.77	12573.8	3024.73	t=1.009, df=6	0.3521	ns
Median eminence	327.945	523.035	196.923	99.0727	127.355	621.412	1590.58	98.4615	t=0.8959, df=6	0.4048	ns
Nucleus of the brachium of the inferior colliculus	1345.47	1482.28	582.53	1369.14	365.524	5693.89	1390.59	1516.23	t=0.8743, df=6	0.4156	ns
Dorsal terminal nucleus of the accessory optic tract	1676.15	3269.99	530.143	706.452	352.861	4498.79	1325.97	3180.13	t=0.7083, df=6	0.5053	ns
Interpeduncular nucleus, caudal	1614.73	1603.75	6288.07	164.326	6169.31	1013.98	7370.67	431.899	t=0.6002, df=6	0.5704	ns
Interpeduncular nucleus, intermediate	2073.8	671.66	4446.12	121.678	7519.77	1495.22	1913.8	367.059	t=0.5332, df=6	0.6131	ns
Superior olivary complex, medial part	943.244	485.073	1380.87	507.278	4623.18	148.25	1221.67	788.256	t=0.8470, df=6	0.4295	ns
Barrington's nucleus	4347.94	12419.8	7235.51	3010.27	11153.5	15521.7	22705.8	30034.8	t=2.823, df=6	0.0302	*
Posterodorsal tegmental nucleus	2817.4	2821.08	585.978	1066.02	2503.34	2718.17	3820.58	4557.34	t=2.084, df=6	0.0823	ns
Pontine central gray	3179.33	2935.86	3172.43	4641.38	5321.69	6480.07	4951.12	5398.12	t=4.026, df=6	0.0069	**
Pontine reticular nucleus, caudal part	1586.83	1960.74	2620.42	696.316	4940.95	1036.58	3923.17	1640.48	t=1.159, df=6	0.2904	ns
Supragenual nucleus	2868.02	1144.24	862.46	2005.56	57.041	16478	399.287	6326.99	t=1.061, df=6	0.3297	ns
Nucleus incertus	2183.05	3498.87	2845.45	4340.66	7058.2	9620.22	5138.51	8540.68	t=4.067, df=6	0.0066	**
Subceruleus nucleus	3065.81	7390.72	1171.04	3242.41	720.163	9437.68	5706.57	12903.9	t=1.190, df=6	0.2792	ns
Sublaterodorsal nucleus	1233.32	3481.56	4299.83	1933.52	1910.07	6110.42	6128.16	9774.47	t=1.850, df=6	0.1138	ns
Area postrema	1752.76	0	360.546	1479.4	437.84	1996.42	2600.63	1501.06	t=1.178, df=6	0.2832	ns
External cuneate nucleus	677.527	355.784	545.908	477.683	584.951	2242.23	906.714	1369.65	t=2.079, df=6	0.0828	ns
Nucleus of the trapezoid body	775.914	633.666	3551.24	213.418	5152.79	918.248	5205.92	659.767	t=1.142, df=6	0.2968	ns
Facial motor nucleus	1115.02	213.673	615.887	415.308	3654.82	164.624	330.316	334.702	t=0.6124, df=6	0.5627	ns
Nucleus ambiguus	1367.11	903.257	1343.72	393.85	2617.05	1296.87	1436.32	2015.33	t=2.216, df=6	0.0686	ns
Nucleus ambiguus, dorsal division	706.922	423.599	1319.24	424.153	3107.13	894.741	1083.74	895.157	t=1.341, df=6	0.2283	ns
Nucleus ambiguus, ventral division	2005.7	1367.52	1367.52	364.672	2142.45	1686.61	1777.78	3099.72	t=1.922, df=6	0.1029	ns
Dorsal motor nucleus of the vagus nerve	884.793	4964.44	4585.18	4056.4	1131.94	6998.1	8474.27	6589.99	t=1.171, df=6	0.2859	ns
Intermediate reticular nucleus	1228.66	809.058	963.252	795.725	3786.68	560.522	1058.7	1395.5	t=1.039, df=6	0.3391	ns
Linear nucleus of the medulla	583.8	696.939	535.045	470.218	3908.18	1264.31	486.306	859.161	t=1.361, df=6	0.2225	ns
Lateral reticular nucleus	1458.91	1349.98	4988.17	1272.29	4326.27	1689.9	2757.42	5233.84	t=1.025, df=6	0.3449	ns
Lateral reticular nucleus, magnocellular part	1600.84	1422.99	4627.88	1343.92	4582.85	1852.85	3038.1	5738.23	t=1.333, df=6	0.2311	ns
Parasolitary nucleus	1289.71	999.205	178.852	784.998	713.809	786.596	1574.47	2791.08	t=1.217, df=6	0.2694	ns
Paragigantocellular reticular nucleus, dorsal part	976.268	1508.42	1516.81	825.327	1688.44	1344.82	2692.66	1625.13	t=1.830, df=6	0.117	ns
Nucleus of Roller	657.122	1417.69	329.154	858.555	3992.64	2009.41	1281.66	459.725	t=1.420, df=6	0.2054	ns
Parapyramidal nucleus	126.705	4552.67	4480.12	1161.37	14138.2	1659.19	1680.26	2450.38	t=0.7362, df=6	0.4894	ns
Spinal vestibular nucleus	1237.55	349.794	515.352	355.148	1364.65	933.432	787.884	1452.92	t=1.954, df=6	0.0984	ns
Nucleus x	667.149	4337.85	1598.54	1950.31	1544.13	5193.3	5727.99	3613.71	t=1.540, df=6	0.1746	ns
Nucleus y	979.916	425.702	469.619	553.191	724.427	512.684	2730.22	1408.86	t=1.428, df=6	0.2031	ns
Dentate nucleus	267.758	362.971	205.281	118.995	285.671	110.088	841.912	359.971	t=0.9751, df=6	0.3672	ns
